# Supplementary material for: Combination of modified albumin-bilirubin grade and platelet count to predict high-risk varices in patients with hepatocellular carcinoma
Source: PLoS One. 2025 Jul 17;20(7):e0327967. doi: 10.1371/journal.pone.0327967 (PMC12270117; doi:10.1371/journal.pone.0327967)
Supplement: S1 File — (XLSX) [file pone.0327967.s009.xlsx]

## Sheet: Data
cohort ID	Age	Sex	DateEGD	F0	F1	F2	F3	HRV	splenomegalyc	PVT	DateDxHCC_A	BCLC	activeHCC	Datelab	Hb	Hct	Glb	TB	DB	AST	ALT	ALP	Cr	AFP	DateTE	TE (kPa)	cirrhosis	CTP	Etiology	VB	DatelastFU	Deathdate	death	causeofdeath	ALBI	ALBIgrade	mALBIgrade	ALBIPLT	mALBIPLT
1	58	1	2552-05-13	1	2	2	2	0	2		2552-05-06	1	1	2552-05-12	13.8	41.2	99999	0.51	0.14	37	38	93	0.88	1202	99999	99999	2	9	1	2	2566-03-30		2	9	-3.11923	1	1	2	2
2	84	2	2555-12-18	2	1	2	2	0	1		2555-08-21	1	0	2555-10-05	11.7	35.1	3.7	1.73	0.7	56	32	89	0.94	99999	99999	99999	1	1	5	2	2566-03-02		2	9	-2.68411	1	1	2	2
3	79	2	2556-04-18	1	2	2	2	0	2		2562-02-20	1	1	2556-03-27	11	34	99999	0.34	0.17	17	29	66	2.1	3.65	99999	99999	1	1	1	2	2566-04-27		2	9	-3.23545	1	1	2	2
4	75	2	2557-01-27	1	2	2	2	0	1		2556-12-09	1	1	2556-11-12	13	39	4.9	1.1	0.44	79	93	86	0.73	99999	99999	99999	1	1	2	1	2564-07-26	2564-11-05	1	9	-2.7289	1	1	3	3
5	59	1	2557-05-01	1	2	2	2	0	2	2	2557-04-25	2	0	2557-02-07	14	40.7	2.9	0.96	0.34	18	13	99999	0.9	99999	99999	99999	1	1	1	2	2566-01-26		2	9	-2.76792	1	1	2	2
6	81	1	2557-06-19	1	2	2	2	0	2	2	2558-05-14	2	1	2557-05-06	12.4	40.6	99999	1.45	0.6	25	14	123	0.9	69.87	99999	99999	1	1	1	2	2564-12-30		2	9	-2.39472	2	2	4	3
7	65	1	2558-03-05	1	2	2	2	0	1	2	2558-01-14	2	0	2558-01-07	99999	99999	99999	0.92	99999	99999	99999	99999	0.5	1.97	99999	99999	1	1	4	1	2566-07-25	2566-08-07	1	9	-2.78012	1	1	3	3
8	71	1	2558-04-30	2	1	2	2	0	1		2558-04-27	1	0	2558-04-22	13.3	39.2	99999	0.78	0.52	135	115	67	0.96	14.11	99999	99999	1	1	2	2	2566-07-20		2	9	-2.23244	2	3	4	4
9	71	1	2558-04-30	2	1	2	2	0	1	2	2558-02-09	2	0	2558-01-29	13.8	39.4	4	1.09	0.31	106	87	65	0.9	12.39	99999	99999	1	1	2	2	2566-09-21		2	9	-2.05152	2	3	4	4
10	55	1	2558-06-04	2	2	2	1	1	1	2	2558-03-31	1	1	2558-06-04	12	37.2	4.7	1.45	0.66	52	39	158	0.84	99999	99999	99999	1	1	1	2	2566-02-22	2566-02-22	1	9	-1.71472	2	3	4	4
11	70	1	2558-07-23	1	2	2	2	0	2	2	2558-07-16	2	1	2558-07-11	14.4	44.2	3.8	1.39	0.41	22	18	77	1.15	1.84	99999	99999	1	1	1	2	2566-09-07		2	9	-2.49183	2	2	3	2
12	78	1	2558-07-23	1	2	2	2	0	2		2558-03-19	1	0	2558-03-19	16.6	47.6	4	1.04	0.35	30	47	99999	0.97	6.13	99999	99999	1	1	1	2	2566-02-23		2	9	-2.99998	1	1	2	2
13	51	1	2558-08-24	1	2	2	2	0	2		2558-06-17	3	1	2558-08-24	15.2	44.5	3.8	0.88	0.36	23	25	73	0.97	99999	99999	99999	2	9	1	2	2566-05-11		2	9	-2.87786	1	1	2	2
14	81	1	2558-09-10	1	2	2	2	0	2		2558-05-26	1	1	2558-06-09	11.6	37.9	3.9	0.47	0.22	100	101	81	1.02	28.12	18/3/2558	10.1	1	1	2	2	2566-02-23		2	9	-2.63264	1	1	2	2
15	79	2	2558-10-15	1	2	2	2	0	1	2	2558-10-05	1	0	2558-10-05	13.4	41.6	4	1.17	0.4	41	27	138	0.65	5.73	99999	99999	1	1	1	2	2566-07-27		2	9	-2.54122	2	2	4	3
16	70	1	2558-12-17	1	2	2	2	0	1	2	2558-11-11	2	0	2558-11-11	13	41	3.5	0.4	0.2	49	54	118	0.73	99999	99999	99999	1	1	1	2	2566-06-27		2	9	-2.50886	2	2	4	3
17	74	1	2558-12-21	1	2	2	2	0	99999		2558-12-03	1	1	2558-12-07	14.8	43.5	99999	0.34	0.16	44	49	99999	1.4	99999	99999	99999	1	1	2	2	2563-04-22	2563-04-22	1	9	-2.47045	2	2	3	2
18	70	2	2559-01-20	1	2	2	2	0	2	2	2558-12-14	2	0	2559-04-21	11.2	35.2	3.1	0.5	0.18	43	18	63	1.11	6.55	99999	99999	1	1	1	2	2566-03-23		2	9	-2.8699	1	1	3	3
19	81	2	2559-05-31	2	1	2	2	0	1		2559-05-12	1	1	2559-03-31	11.7	35.7	3.5	1.37	0.6	49	35	151	0.84	1.9	99999	99999	1	1	1	2	2566-07-20		2	9	-2.15599	2	3	4	4
20	82	1	2559-06-21	1	2	2	2	0	2		2559-06-08	1	1	2559-06-23	14.1	39	3.4	1.38	0.48	22	19	89	1.09	1.36	99999	99999	1	1	1	2	2566-06-01		2	9	-2.7489	1	1	3	3
21	76	1	2559-06-23	1	2	2	2	0	2	1	2559-03-08	3	0	2559-06-23	99999	99999	99999	1.46	0.68	94	44	97	1.35	99999	99999	99999	1	1	2	2	2565-04-28	2565-06-10	1	9	-2.13775	2	3	3	3
22	65	1	2559-08-04	1	2	2	2	0	2		2559-05-30	1	1	2559-08-04	16.4	48.6	3.8	1.3	0.28	55	85	100	1.01	2.22	30/8/2559	10.9	1	1	1	2	2565-04-28		2	9	-2.76602	1	1	2	2
23	63	1	2559-08-22	1	2	2	2	0	2	2	2559-07-24	1	1	2559-08-10	14.3	41.1	3.2	1.2	0.47	29	34	66	0.89	99999	99999	99999	1	1	2	2	2566-09-18		2	9	-2.61896	1	1	2	2
24	65	1	2559-09-08	1	2	2	2	0	2	2	2559-04-19	1	0	2559-06-20	11.2	34	4	0.31	0.2	47	40	125	0.69	24.6	99999	99999	1	1	1	2	2566-06-08		2	9	-2.41192	2	2	3	2
25	69	2	2559-10-20	1	2	2	2	0	1		2559-08-30	1	1	2559-09-29	12.3	37.7	4.1	2.12	0.88	104	70	275	0.66	64.37	99999	99999	1	1	2	2	2566-06-15		2	9	-1.69084	2	3	4	4
26	79	1	2560-01-05	1	2	2	2	0	2		2559-10-20	3	1	2560-01-05	11.2	32.8	99999	0.9	0.48	34	70	119	1.03	1282.96	99999	99999	1	2	2	2	2563-11-26	2563-11-26	1	septic shock	-2.10642	2	3	3	3
27	70	1	2560-02-02	1	2	2	2	0	2		2560-01-11	1	1	2560-02-02	14.7	43.7	5.1	0.69	0.32	154	119	99	0.78	41.35	99999	99999	1	1	1	2	2566-04-20		2	9	-2.52258	2	2	4	3
28	95	2	2560-02-09	1	2	2	2	0	1		2560-02-04	3	0	2560-01-29	13.4	39.8	3.8	1.87	0.9	121	155	148	1.01	27.39	99999	99999	1	1	1	2	2563-04-23	2563-05-14	1	9	-1.98181	2	3	4	4
29	69	2	2560-02-09	1	2	2	2	0	99999		2560-01-12	2	1	2560-01-08	13.2	39.5	3.2	1.5	0.58	270	313	79	0.52	99999	99999	99999	1	1	1	2	2563-06-11	2563-07-14	1	9	-2.045	2	3	4	4
30	71	1	2560-02-16	2	1	2	2	0	1		2560-02-06	1	1	2560-02-16	99999	40	2.9	1.32	0.58	56	37	133	1	99999	99999	99999	1	1	1	2	2564-09-30		2	9	-2.25164	2	3	4	4
31	52	1	2560-02-23	1	2	2	2	0	1		2560-01-27	2	1	2560-01-25	14	44.3	99999	0.87	0.38	124	192	70	0.98	99999	99999	99999	1	1	2	2	2566-07-06		2	9	-2.37114	2	2	4	3
32	87	2	2560-03-02	1	2	2	2	0	1	2	2560-02-22	2	0	2560-02-21	13.7	39.5	3.7	1	0.6	53	53	134	1	4	99999	99999	1	1	2	2	2564-08-26	2564-08-09	1	9	-2.58622	2	2	4	3
33	64	1	2560-03-16	2	2	1	2	1	1		2560-01-27	1	0	2560-01-18	10.8	33	3.4	0.75	0.33	43	32	95	0.8	1.88	99999	99999	1	1	1	2	2559-12-23	2565-01-01	1	SBP	-2.15868	2	3	4	4
34	72	1	2560-04-27	1	2	2	2	0	2		2560-01-30	2	0	2560-04-25	13.6	41.2	3.9	0.98	0.37	52	58	84	1.14	12.92	99999	99999	1	1	1	2	2566-08-31		2	9	-2.42201	2	2	4	3
35	67	1	2560-04-27	1	2	2	2	0	1	2	2560-02-23	2	0	2560-03-27	15.6	45.9	3.3	0.92	0.49	37	43	153	1.27	8.38	99999	99999	1	1	4	2	2566-08-10		2	9	-2.86512	1	1	3	3
36	87	1	2560-05-11	1	2	2	2	0	2		2560-01-12	1	1	2560-05-02	13.8	41.4	3.5	0.66	0.26	19	14	67	1.41	2.8	99999	99999	1	1	1	2	2564-11-08	2564-09-11	1	Bacterial pneumonia and shock	-2.62032	1	1	2	2
37	85	1	2560-05-14	1	2	2	2	0	2		2560-05-14	2	1	2560-05-09	10	32.7	5.8	0.86	0.52	22	22	277	1.28	99999	99999	99999	1	1	5	2	2563-08-06	2563-09-01	1	9	-1.77945	2	3	3	3
38	62	1	2560-06-08	2	1	2	2	0	1		2558-07-28	1	1	2560-05-29	13.4	42.6	4.5	0.76	0.31	67	67	114	0.87	7.07	99999	99999	1	1	2	2	2566-08-24		2	9	-2.66489	1	1	3	3
39	56	1	2560-06-13	1	2	2	2	0	99999		2558-03-31	2	1	2560-05-04	15.9	46	3.1	0.9	0.3	29	17	79	0.82	99999	99999	99999	1	1	1	2	2566-08-24		2	9	-3.12642	1	1	3	3
40	56	1	2560-06-13	1	2	2	2	0	2		2560-04-08	1	0	2560-05-04	15.9	46	3.1	0.9	0.3	29	17	79	0.82	999999	99999	99999	1	1	1	2	2566-08-24		2	9	-3.12642	1	1	3	3
41	58	1	2560-06-20	1	2	2	2	0	1		2559-10-13	3	0	2560-03-29	14.2	42.5	3.5	0.64	0.26	39	42	79	1.16	1.99	99999	99999	1	1	12	2	2565-05-10		2	9	-2.88414	1	1	3	3
42	87	1	2560-06-22	1	2	2	2	0	2		2560-06-08	1	0	2560-06-22	16.8	53.5	4	0.77	0.24	18	13	64	1.33	1.53	99999	99999	1	1	1	2	2563-06-18	2565-03-22	1	9	-2.91614	1	1	2	2
43	64	2	2560-07-19	2	1	2	2	0	99999		2560-06-01	1	1	2560-07-05	13.4	41.1	4.2	1.15	0.54	56	34	141	0.48	3576.94	99999	99999	1	1	1	2	2563-10-22		2	9	-2.12116	2	3	4	4
44	69	2	2560-07-20	2	1	2	2	0	1	2	2560-07-14	2	0	2560-06-22	12.5	38	4.3	0.52	0.24	35	13	138	0.56	2.3	99999	99999	1	1	1	2	2566-07-06		2	9	-2.51866	2	2	3	2
45	71	1	2560-07-27	1	2	2	2	0	2	2	2560-07-24	1	1	2560-07-07	12.6	38.6	3.5	0.49	0.22	18	19	58	1.19	1.57	99999	99999	1	1	2	2	2566-12-09		2	9	-3.04569	1	1	2	2
46	83	2	2560-08-08	1	2	2	2	0	1		2560-08-04	1	0	2560-08-04	12.9	41.2	3.2	0.6	0.39	24	20	110	0.69	2.47	31/7/2562	9.1	1	1	2	2	2566-09-19		2	9	-2.73264	1	1	3	3
47	64	1	2560-09-14	1	2	2	2	0	2		2560-09-05	1	1	2560-08-28	12.5	37.5	4.5	0.94	0.44	74	78	104	0.97	13.28	99999	99999	1	1	2	2	2564-06-24	2564-08-15	1	9	-2.68896	1	1	2	2
48	79	2	2560-09-19	2	2	1	2	1	1	2	2560-07-05	2	1	2560-07-20	14	39.9	4	1.63	0.66	62	37	74	0.92	3.36	99999	99999	1	1	1	2	2566-07-13		2	9	-1.93618	2	3	4	4
49	71	1	2560-09-21	1	2	2	2	0	2		2560-09-21	1	1	2560-09-21	14.5	42.5	4.8	0.71	0.33	279	295	82	0.88	99999	99999	99999	1	1	2	2	2564-09-16	2564-12-20	1	9	-2.68439	1	1	2	2
50	62	1	2560-10-03	1	2	2	2	0	1		2560-09-25	1	1	2560-10-12	15.1	44.5	4.1	0.79	0.33	98	171	66	0.86	3.09	241131	20.4	1	1	2	2	2566-03-03		2	9	-2.39879	2	2	4	3
51	75	1	2560-10-05	2	1	2	2	0	1		2560-09-24	1	0	2560-09-15	14	41.1	3.9	0.89	0.32	37	40	87	1.05	1.86	99999	99999	1	1	1	2	2566-03-23		2	9	-2.61963	1	1	2	2
52	52	1	2560-10-12	1	2	2	2	0	2		2560-06-29	3	0	2560-06-20	15	45.9	3.3	0.56	0.24	22	35	81	1.02	2.43	99999	99999	1	1	1	2	2566-05-25		2	9	-3.09242	1	1	2	2
53	75	1	2560-11-01	2	1	2	2	0	2	2	2560-10-04	2	1	2560-08-24	12.6	37.8	3.8	0.68	0.36	86	40	143	0.71	6.65	99999	99999	1	1	4	1	2564-11-11	2564-12-01	1	9	-2.95177	1	1	2	2
54	66	2	2560-11-16	1	2	2	2	0	1		2560-09-21	1	1	2560-11-07	12.8	39.8	3.9	0.53	0.25	73	46	163	0.8	24.8	99999	99999	1	1	1	2	2566-09-11		2	9	-3.0232	1	1	3	3
55	60	1	2560-11-16	1	2	2	2	0	2		2560-11-16	1	1	2560-08-08	14.4	42.4	3.8	0.48	0.23	112	125	59	1.02	3.99	99999	99999	1	1	2	1	2564-06-10	2564-06-03	1	9	-2.7116	1	1	2	2
56	66	1	2560-11-22	2	1	2	2	0	1	2	2560-10-31	1	1	2560-11-22	13.9	40.9	4.9	1.03	0.49	68	68	79	0.93	99999	99999	99999	1	1	2	2	2566-06-29		2	9	-2.40775	2	2	4	3
57	60	1	2560-11-23	1	2	2	2	0	2		2560-07-27	1	0	2560-11-23	14.3	43.1	3.9	1.77	0.66	28	25	109	0.92	99999	99999	99999	1	1	1	2	2566-09-21		2	9	-2.59256	2	2	3	2
58	77	2	2560-11-30	2	1	1	2	1	1		2560-11-22	1	0	2560-11-20	13.1	39	4.8	0.95	0.4	33	30	93	0.79	6.09	27/12/2559	70.6	1	1	2	2	2566-08-10		2	9	-2.34592	2	2	4	3
59	62	2	2560-12-21	1	2	2	2	0	1		2560-12-21	1	1	2560-12-16	14	42	99999	1.63	0.64	524	521	99	0.52	99999	99999	99999	2	9	1	2	2565-02-10	2565-03-10	1	9	-1.93618	2	3	4	4
60	66	2	2560-12-21	1	2	2	2	0	2	2	2560-12-14	2	0	2560-12-14	12.3	38.5	4.8	0.36	0.18	46	42	130	0.84	4.6	99999	99999	1	1	1	2	2565-06-02	2565-09-06	1	9	-2.62406	1	1	3	3
61	66	1	2561-01-04	1	2	2	2	0	1		2560-12-25	2	1	2560-12-19	15.9	47	3	1.31	0.52	25	28	71	0.96	2.09	99999	99999	1	1	1	2	2565-05-13	2565-05-13	1	arrest	-2.76382	1	1	2	2
62	67	1	2561-01-09	1	2	2	2	0	2		2560-11-30	1	1	2561-01-09	16.5	49	3.8	0.68	0.24	19	14	54	0.85	4.59	99999	99999	1	1	1	2	2566-07-06		2	9	-3.12177	1	1	2	2
63	84	1	2561-01-18	2	1	2	2	0	2		2561-04-01	3	1	2561-01-04	12.7	37	4.4	0.79	0.45	46	55	122	1.08	52.82	99999	99999	1	1	5	1	2562-12-19	2563-02-27	1	peritoneal cancer metastasis	-2.05879	2	3	4	4
64	61	1	2561-01-23	2	2	2	1	1	1		2561-01-23	1	0	2561-01-23	14.7	43.2	4.6	5.41	1.82	88	43	211	0.63	5.88	99999	99999	1	1	1	2	2566-06-15		2	9	-1.59231	2	3	4	4
65	85	1	2561-01-30	1	2	2	2	0	2		2561-01-18	1	1	2560-11-23	15.6	43.6	3.2	0.68	0.24	23	19	110	0.99	1730	99999	99999	2	9	1	2	2566-04-27		2	9	-2.69677	1	1	2	2
66	52	1	2561-02-15	2	1	2	2	0	1		2561-01-29	1	0	2561-01-22	15.4	45.8	4.4	2.18	1.05	61	40	100	0.65	3.56	99999	99999	1	1	3	2	2566-08-03		2	9	-2.10784	2	3	4	4
67	58	1	2561-02-22	2	1	2	2	0	2	2	2561-01-04	2	1	2561-01-04	14.6	42.8	2.9	0.7	0.4	61	74	99999	0.7	14.95	99999	99999	1	1	1	2	2564-01-19	2564-03-27	1	9	-2.43346	2	2	4	3
68	71	1	2561-03-22	1	2	2	2	0	1	2	2561-03-12	1	0	2561-03-12	13.4	41.2	4.2	0.69	0.29	34	36	64	0.99	3.12	99999	99999	1	1	2	2	2566-05-23		2	9	-2.94758	1	1	3	3
69	76	1	2561-03-22	1	2	2	2	0	2		2561-03-08	2	0	2561-03-08	12.4	37.5	4.4	1.27	0.6	57	44	110	0.82	3.97	99999	99999	1	1	2	2	2566-08-10		2	9	-2.17771	2	3	4	4
70	78	1	2561-03-29	2	2	1	2	1	1	2	2561-03-27	1	1	2561-03-08	8.3	24.3	3.6	0.79	0.4	52	32	87	0.83	8.28	99999	99999	1	1	1	1	2563-06-04	2563-07-05	1	9	-2.31379	2	2	4	3
71	48	2	2561-03-29	1	2	2	2	0	1		2561-03-15	3	1	2561-03-07	9.7	32	3.4	0.43	0.19	33	34	120	0.7	520.1	99999	99999	2	9	1	2	2563-05-19	2563-06-01	1	9	-2.99813	1	1	2	2
72	66	1	2561-04-10	1	2	2	2	0	2	2	2561-03-22	1	1	2561-03-15	14.5	43.1	4.7	1.29	0.66	101	104	97	0.78	63.27	99999	99999	1	1	2	2	2566-06-14		2	9	-2.17323	2	3	4	4
73	39	1	2561-05-09	2	1	2	2	0	1		2561-03-29	1	1	2561-05-09	15.7	46.8	3.6	0.99	0.33	35	54	104	0.92	2863	99999	99999	1	1	1	1	2566-07-06		2	9	-2.6741	1	1	3	3
74	76	1	2561-05-10	1	2	2	2	0	2		2561-03-08	3	1	2561-05-01	12	35.3	3.6	0.6	0.28	29	57	76	2.45	59.49	99999	99999	1	1	1	2	2564-02-25	2564-06-01	1	9	-2.64764	1	1	3	3
75	72	1	2561-05-24	2	1	2	2	0	2		2561-02-08	1	0	2561-02-14	14.8	44	4.8	0.5	0.14	23	17	69	1.28	99999	99999	99999	1	1	2	2	2566-09-22		2	9	-3.2099	1	1	2	2
76	86	1	2561-06-14	1	2	2	2	0	2		2561-06-21	1	0	2561-05-30	11.9	37	5.2	1.42	0.58	26	14	77	1.1	1.25	99999	99999	1	1	1	2	2566-06-22		2	9	-2.23071	2	3	3	3
77	74	1	2561-06-28	1	2	2	2	0	2	2	2561-05-25	2	1	2561-06-18	14.8	44.2	4.1	0.51	0.24	53	65	136	1.01	487.41	99999	99999	1	1	1	2	2566-08-08		2	9	-2.86423	1	1	2	2
78	63	1	2561-06-28	1	2	2	2	0	2		2561-06-02	1	0	2561-06-12	15.3	45.7	3.6	0.44	0.24	26	40	69	0.96	2.59	99999	99999	1	1	1	2	2566-09-14		2	9	-3.33154	1	1	2	2
79	70	1	2561-07-05	2	1	2	2	0	1		2561-07-02	1	0	2561-07-05	9	28	3.6	0.62	0.22	23	24	138	7.01	7.17	99999	99999	1	1	1	2	2564-06-24	2564-09-01	1	9	-2.72324	1	1	3	3
80	66	1	2561-07-09	2	1	2	2	0	1		2561-04-20	2	1	2561-06-14	13	39.6	4.4	1.51	0.79	47	53	102	0.74	125.16	99999	99999	1	1	2	2	2564-06-22	2564-06-27	1	9	-1.7031	2	3	4	4
81	74	2	2561-07-18	1	2	2	2	0	2		2561-07-18	2	0	2561-05-02	10.9	30.8	3.7	4.11	1.35	36	23	79	0.78	3.32	99999	99999	1	2	2	2	2564-05-06	2564-09-30	1	9	-1.24609	3	4	5	4
82	89	1	2561-07-19	1	2	2	2	0	1		2561-05-04	2	1	2561-07-03	13.7	40.1	4.1	0.6	0.24	43	36	101	0.9	7	99999	99999	1	1	2	2	2563-02-21	2563-03-27	1	9	-2.22264	2	3	4	4
83	79	2	2561-07-23	2	1	1	2	1	2		2561-07-12	1	1	2561-07-11	12.3	36.8	4.9	0.92	0.54	37	24	210	0.59	5.3	99999	99999	1	2	5	2	2566-07-06		2	9	-2.01512	2	3	4	4
84	63	1	2561-08-02	1	2	2	2	0	2		2561-07-09	1	1	2561-08-02	16.3	46.7	4	0.51	0.19	37	70	102	0.92	4.26	13/3/2560	8.7	1	1	2	2	2566-06-15		2	9	-3.11923	1	1	2	2
85	64	1	2561-08-02	1	2	2	2	0	1		2561-05-28	1	1	2561-08-02	14.4	42	4.5	3.36	1.17	40	22	120	0.87	16	99999	99999	1	2	2	2	2566-07-06		2	9	-1.47384	2	3	4	4
86	53	1	2561-08-20	2	2	1	2	1	1		2561-07-16	2	1	2561-07-16	11.4	33.2	5.6	0.89	0.43	113	104	147	0.55	13.26	31/5/2561	25.7	1	1	2	2	2563-01-02		2	9	-1.68463	2	3	4	4
87	70	1	2561-08-20	1	2	2	2	0	99999	2	2561-07-16	1	0	2561-07-16	14.7	43.1	3.4	1.04	0.51	47	42	74	1.03	99999	99999	99999	1	1	3	2	2563-01-02		2	9	-2.65998	1	1	3	3
88	94	1	2561-08-23	1	2	2	2	0	2		2561-08-19	1	0	2561-08-15	13.6	40.9	3.4	0.93	0.33	24	22	81	0.9	2.16	99999	99999	1	1	3	2	2566-06-07	2563-08-15	1	9	-2.43702	2	2	3	2
89	73	1	2561-08-23	1	2	2	2	0	1		2561-08-23	2	1	2561-08-15	13.1	39.7	4.5	0.65	0.39	54	34	268	0.84	11.5	99999	99999	1	1	1	2	2563-05-21	2563-07-01	1	9	-2.3697	2	2	3	2
90	66	1	2561-08-23	1	2	2	2	0	2		2561-05-31	1	1	2561-07-26	13.6	40.5	5.4	0.43	0.23	38	56	188	0.96	2.42	99999	99999	2	9	1	2	2566-02-16		2	9	-2.48813	2	2	3	2
91	62	1	2561-09-06	1	2	2	2	0	2	2	2561-09-04	1	0	2561-08-20	16.5	48	3.4	0.8	0.3	32	32	89	1.08	5.02	99999	99999	1	1	1	2	2566-08-17		2	9	-3.24518	1	1	2	2
92	77	2	2561-09-13	2	2	2	1	1	1	2	2561-08-08	1	1	2561-09-13	12.5	36.8	5.3	2.27	0.99	67	33	124	0.8	74.99	99999	99999	1	2	3	2	2564-02-07	2564-02-01	1	rupture hepatoma	-1.58625	2	3	4	4
93	67	1	2561-09-19	1	2	2	2	0	2	2	2561-09-01	2	1	2561-08-20	16.3	47.8	4.9	0.88	0.51	202	266	101	0.88	13.49	99999	99999	1	1	2	2	2566-06-21		2	9	-2.70786	1	1	2	2
94	76	1	2561-10-04	1	2	2	2	0	2		2561-06-07	3	0	2561-05-30	15.4	46.6	3.8	0.84	0.29	25	22	106	0.85	1.75	99999	99999	1	1	1	2	2566-01-19		2	9	-2.9762	1	1	3	3
95	77	1	2561-10-08	1	2	2	2	0			2561-09-23	1	1	2561-06-26	13.9	41.7	2.7	0.6	0.28	17	26	38	0.88	2.64	99999	99999	1	1	1	2	2566-07-27		2	9	-2.81764	1	1	2	2
96	80	1	2561-11-01	2	1	2	2	0	1	1	2561-07-31	1	1	2561-11-01	12.6	35.7	3.9	2.89	1.41	32	20	90	0.73	24.76	99999	99999	1	2	1	2	2563-05-14	2563-05-13	1	9	-1.43203	2	3	4	4
97	65	1	2561-11-14	2	1	2	2	0	1		2561-07-19	1	0	2561-07-08	12.6	40.6	2.9	1.21	0.46	28	25	104	0.91	2.74	99999	99999	1	1	1	2	2566-02-02		2	9	-2.70158	1	1	2	2
98	61	1	2561-11-29	1	2	2	2	0	1		2563-11-29	2	1	2561-11-29	10.1	30.4	5.6	4.27	2.86	357	169	163	0.67	98.18	99999	99999	1	2	3	2	2563-06-04	2563-07-30	1	9	-0.55514	3	4	5	4
99	64	1	2561-12-04	1	2	2	2	0	99999	2	2561-12-03	1	1	2561-11-30	15.4	45.6	3.2	1.01	0.43	41	41	81	0.66	4.41	99999	99999	1	1	1	2	2566-06-29		2	9	-3.00837	1	1	3	3
100	75	1	2561-12-06	1	2	2	2	0	1		2561-10-22	2	0	2561-12-06	9.7	29.6	3.3	0.56	0.33	45	49	229	2.23	7.77	99999	99999	1	1	2	2	2563-04-22	2563-04-22	1	9	-2.07242	2	3	4	4
101	84	1	2561-12-06	1	2	2	2	0	2		2561-11-23	1	0	2561-11-23	15.7	46.7	3.9	1.05	0.39	26	32	86	1.04	2.48	99999	99999	1	1	1	2	2565-05-10		2	9	-2.91224	1	1	2	2
102	70	1	2561-12-06	1	2	2	2	0	2	2	2561-11-21	2	0	2561-11-21	12	36.9	3.5	0.64	0.37	43	37	223	1.36	3.23	99999	99999	1	1	3	2	2566-06-02		2	9	-2.71414	1	1	3	3
103	70	1	2561-12-06	1	2	2	2	0	2	2	2561-11-21	1	0	2561-11-21	12	36.9	3.5	0.64	0.37	43	37	223	1.36	3.23	99999	99999	1	1	3	2	2566-08-08		2	9	-2.71414	1	1	3	3
104	60	1	2561-12-06	2	2	1	2	1	1		2561-11-18	1	0	2561-11-18	11.4	37	3.8	1.16	0.56	23	11	77	1.08	2.89	99999	99999	1	1	2	2	2566-07-20		2	9	-2.54368	2	2	4	3
105	72	1	2562-01-10	2	1	1	2	1	1		2561-12-13	2	1	2561-12-13	13.5	40.7	4.4	2.66	1.21	67	53	121	0.8	13.19	99999	99999	1	1	2	2	2563-03-30	2563-04-26	1	malignant neoplasm of liver cell carcinoma	-1.4558	2	3	4	4
106	60	2	2562-01-17	1	2	2	2	0	2		2562-01-07	1	0	2562-01-17	12.2	37.2	3.4	1.05	0.4	27	10	178	0.38	5.27	99999	99999	1	1	6	2	2565-05-05		2	9	-2.23224	2	3	3	3
107	79	2	2562-01-23	1	2	2	2	0	1	2	2562-02-14	1	0	2561-10-25	12.6	38.3	3.8	0.64	0.35	20	13	124	1.03	2.38	99999	99999	1	1	1	2	2566-06-22		2	9	-2.88414	1	1	2	2
108	67	1	2562-01-24	1	2	2	2	0	2		2561-12-27	1	1	2562-01-16	13.2	39.4	3.5	1.01	0.45	34	36	86	0.83	8.14	25/12/2561	6.3	2	9	1	2	2566-03-09		2	9	-2.58337	2	2	3	2
109	75	1	2562-01-24	1	2	2	2	0	2	2	2562-01-17	1	1	2562-01-07	12.6	38.2	4.6	0.49	0.31	587	174	162	1.12	4.59	29/4/2562	6.2	1	1	2	2	2566-07-06		2	9	-3.04569	1	1	2	2
110	83	1	2562-01-29	1	2	2	2	0	1		2561-11-23	1	1	2562-01-24	15.8	46.2	4.1	0.65	0.3	27	27	96	1.33	31.96	99999	99999	1	1	1	2	2566-05-18		2	9	-2.7947	1	1	2	2
111	66	2	2562-01-31	2	1	2	2	0	1	2	2562-01-21	1	0	2562-01-14	11.1	34.3	3.6	0.54	0.28	20	28	175	0.84	9.6	99999	99999	1	1	1	2	2564-09-20		2	9	-2.76284	1	1	3	3
112	71	2	2562-02-12	2	2	1	2	1	2		2562-01-24	2	1	2562-01-24	10.7	32.8	5.4	1.48	0.68	42	27	172	0.64	3.46	99999	99999	1	2	1	2	2562-09-10		2	9	-1.45385	2	3	4	4
113	79	1	2562-02-12	2	2	1	2	1	1	2	2562-01-24	2	1	2562-01-24	12.6	38.4	3.8	1.14	0.48	27	23	102	0.98	90.22	99999	99999	1	1	5	2	2562-09-10	2563-06-28	1	9	-2.80367	1	1	3	3
114	66	1	2562-02-14	1	2	2	2	0	2		2561-03-01	1	1	2562-02-14	14.6	43.3	3.9	0.58	0.28	41	42	115	1.11	6.62	99999	99999	1	1	1	2	2564-07-13		2	9	-2.48736	2	2	3	2
115	70	1	2562-03-07	2	2	2	1	1	1		2562-02-22	2	0	2562-02-22	15.5	45.5	3.2	0.55	0.22	41	56	100	0.98	2.63	99999	99999	1	1	1	2	2566-06-27		2	9	-2.92758	1	1	2	2
116	67	1	2562-03-11	2	1	1	2	1	1		2562-02-13	1	0	2562-02-21	11.6	36.3	4.1	0.41	0.21	42	40	124	1.23	4.87	99999	99999	1	1	1	2	2566-08-17		2	9	-2.75679	1	1	3	3
117	76	2	2562-03-14	2	1	2	2	0	1		2561-12-06	2	0	2561-11-20	12.8	40.2	4.2	0.66	0.3	35	15	111	0.96	1.64	99999	99999	1	1	3	2	2566-06-29		2	9	-2.11032	2	3	4	4
118	53	2	2562-03-19	1	2	2	2	0	99999	1	2562-02-20	3	1	2562-03-05	12.9	38.8	4.7	0.66	0.33	75	107	74	0.81	337.67	99999	99999	1	1	1	2	2564-01-14	2563-03-28	1	9	-2.28032	2	2	3	2
119	58	1	2562-03-20	1	2	2	2	0	2	2	2562-02-24	2	0	2562-03-20	12.2	36.3	4	0.75	0.27	41	54	87	0.92	3.31	99999	99999	1	1	1	2	2566-09-21		2	9	-2.75368	1	1	2	2
120	66	1	2562-03-21	1	2	2	2	0	2		2562-03-21	3	0	2562-02-28	14.9	45.7	3.7	0.84	0.13	34	50	23	0.86	1996	99999	99999	1	1	2	2	2566-07-27		2	9	-2.7212	1	1	3	3
121	75	1	2562-03-28	1	2	2	2	0	2		2562-03-14	3	0	2562-03-06	15.4	46.8	3.3	0.7	0.29	20	22	59	0.98	1.02	99999	99999	1	1	1	2	2566-06-26		2	9	-2.94346	1	1	2	2
122	64	1	2562-04-03	2	1	2	2	0	1		2562-01-18	2	1	2562-03-28	14.3	42	4.8	0.67	0.32	43	33	89	1.02	3.87	99999	99999	1	1	2	2	2566-09-17		2	9	-2.53101	2	2	4	3
123	80	2	2562-04-04	2	1	2	2	0	1		2562-03-30	2	0	2562-03-25	11.7	36.8	3.8	0.33	0.18	28	19	56	1	4.39	99999	99999	1	1	2	2	2564-06-09	2564-08-09	1	9	-2.819	1	1	3	3
124	74	1	2562-04-11	1	2	2	2	0	2		2561-12-27	1	1	2562-03-20	15.2	46.6	2.8	1.5	0.59	21	16	61	1.07	2.39	99999	99999	1	1	1	2	2566-02-23		2	9	-2.81	1	1	3	3
125	73	1	2562-05-16	1	2	2	2	0	1		2562-03-01	1	0	2562-05-16	12.4	39	4.4	1.87	1.01	43	23	173	0.81	8.34	241886	55	1	1	2	2	2566-08-17		2	9	-1.98181	2	3	4	4
126	64	1	2562-06-12	2	2	1	2	1	1		2562-06-12	2	1	2562-05-16	13	37.5	5.6	3.07	2.01	290	257	389	0.88	5.2	99999	99999	1	1	2	2	2563-11-12	2564-12-30	1	9	-1.83971	2	3	4	4
127	64	1	2562-06-13	1	2	2	2	0	1		2562-03-19	1	1	2562-05-30	13.3	40.5	4.1	0.41	0.27	33	24	213	1.13	3.75	15/3/2560	22.5	1	1	2	2	2563-06-11	2563-07-04	1	9	-2.58679	2	2	3	2
128	80	2	2562-06-14	1	2	2	2	0	2		2562-06-27	3	1	2562-06-08	13.6	42	3.3	0.41	0.17	82	80	78	1.04	2908	99999	99999	1	1	1	2	2566-04-27		2	9	-3.26679	1	1	2	2
129	66	2	2562-06-21	2	1	2	2	0	1		2562-02-25	1	0	2562-06-21	10.7	30.7	5.2	2.25	1.25	75	48	130	0.35	6.32	242039	75	1	1	2	2	2563-10-15	2563-10-22	1	9	-0.908782	3	4	5	4
130	73	1	2562-06-23	1	2	2	2	0	2		2562-06-13	2	1	2562-06-18	13.2	39.5	3.8	3.93	2.07	38	32	106	1.15	99999	99999	99999	1	1	4	2	2565-11-24	2565-11-24	1	cardiac arrest	-1.59892	2	3	4	4
131	56	1	2562-06-24	1	2	2	2	0	2		2562-06-14	1	1	2562-06-20	17.1	52.4	3.1	0.41	0.18	49	93	92	1.14	21.2	99999	99999	1	1	1	2	2566-03-21		2	9	-2.84179	1	1	2	2
132	87	1	2562-06-27	1	2	2	2	0	99999	2	2562-06-25	1	0	2562-06-25	13.2	39.7	3.6	0.86	0.31	24	14	126	1.06	4.29	99999	99999	1	1	5	2	2566-06-29		2	9	-2.37445	2	2	3	2
133	63	2	2562-07-01	2	1	2	2	0	99999	2	2562-03-13	1	1	2562-06-24	11.6	35.4	5.8	0.65	0.33	117	100	94	0.81	216	241799	36.9	1	1	2	2	2566-03-09	2566-04-09	1	PE	-2.0297	2	3	4	4
134	56	1	2562-07-19	2	1	2	2	0	99999	2	2562-06-09	2	1	2562-06-06	13.3	39	4.9	1.3	0.8	144	142	114	0.9	72	99999	99999	1	2	2	2	2563-04-08	2563-06-23	1	9	-1.49102	2	3	4	4
135	69	2	2562-07-19	1	2	2	2	0	1		2562-05-26	1	0	2562-05-17	12	36.2	4.1	0.88	0.38	42	31	119	1.21	4.1	241587	225	1	1	2	2	2566-01-18	2564-02-01	1	9	-2.70786	1	1	3	3
136	70	2	2562-07-24	2	1	2	2	0	1		2562-06-13	3	1	2562-07-11	9.1	29.2	4.9	2.09	1.4	66	40	126	0.63	1.8	99999	99999	1	2	3	2	2564-09-09	2564-10-01	1	9	-1.77993	2	3	4	4
137	76	1	2562-07-25	2	1	2	2	0	1		2562-03-18	2	1	2562-07-25	13.9	41.1	4	1.43	0.56	39	29	77	1.28	4.55	99999	99999	1	1	1	2	2564-04-16	2564-06-08	1	9	-2.3987	2	2	4	3
138	80	2	2562-07-26	1	2	2	2	0	1		2562-06-18	1	1	2562-07-12	14	40	3.9	0.79	0.31	23	20	57	0.8	5.24	241680	22.5	1	1	2	2	2565-11-10	2566-02-20	1	9	-2.90879	1	1	3	3
139	78	2	2562-07-26	1	2	2	2	0	99999		2562-05-19	2	1	2562-06-16	11.2	34	5.4	0.82	0.4	94	84	59	0.77	99999	99999	99999	1	1	2	2	2566-07-08	2565-07-29	1	9	-1.79311	2	3	4	4
140	85	1	2562-08-06	1	2	2	2	0	2	2	2562-07-19	1	1	2562-07-25	14.9	43.8	3.4	1.18	0.38	77	73	127	0.83	68.4	99999	99999	1	1	4	2	2566-03-30		2	9	-2.45378	2	2	4	3
141	62	1	2562-08-08	1	2	2	2	0	1		2561-08-23	2	1	2562-08-08	11.7	36.7	4.2	0.47	0.21	20	14	112	1.64	30.8	99999	99999	1	1	2	2	2564-11-25	2565-07-02	1	9	-1.78264	2	3	3	3
142	69	1	2562-08-15	1	2	2	2	0	1	2	2562-05-29	2	1	2562-07-22	11.4	34.6	4.9	1.31	0.71	28	31	81	1.08	99999	99999	99999	1	1	2	2	2565-02-17	2564-12-23	1	9	-2.08382	2	3	3	3
143	72	1	2562-09-05	2	1	2	2	0	1		2562-05-10	1	0	2562-05-10	12.9	38.1	5.2	1.15	0.52	56	43	132	0.85	13.6	99999	99999	1	1	3	2	2563-08-29	2563-08-29	1	9	-1.86616	2	3	4	4
144	54	1	2562-09-09	2	2	1	2	1	1		2562-09-06	1	0	2562-09-06	12.7	38.5	4	1.42	0.68	47	34	148	1.1	12.2	99999	99999	1	1	1	2	2566-07-13		2	9	-2.06071	2	3	4	4
145	67	1	2562-09-19	2	1	2	2	0	1		2562-08-22	3	1	2562-09-19	14.6	44.6	3.8	3.06	1.46	126	48	92	0.87	99999	99999	99999	1	2	3	2	2566-07-20		2	9	-2.18065	2	3	4	4
146	82	1	2562-09-25	1	2	2	2	0	1		2562-09-19	3	0	2562-09-10	7.5	25	3.3	0.37	0.24	32	21	58	1.57	1.72	99999	99999	1	1	1	2	2564-08-05	2564-09-11	1	9	-2.02121	2	3	3	3
147	41	1	2562-10-01	1	2	2	2	0	1		2562-05-14	1	0	2562-09-26	12.6	36.4	4	1.94	1.13	64	37	127	1.14	3.54	99999	99999	1	1	3	2	2563-12-24	2564-03-01	1	9	-1.88627	2	3	3	3
148	61	1	2562-10-24	1	2	2	2	0	2	2	2562-05-21	1	1	2562-07-11	17.2	48.9	3.2	0.58	0.24	66	82	78	1	99999	99999	99999	1	1	1	2	2566-11-16		2	9	-2.99736	1	1	2	2
149	84	1	2562-10-31	1	2	2	2	0	2		2562-10-11	1	0	2562-10-07	12.2	37.8	4.2	0.51	0.23	34	29	104	1.03	1.55	99999	99999	1	1	1	2	2566-08-17		2	9	-2.69423	1	1	2	2
150	61	1	2562-11-07	2	2	1	2	1	1		2562-08-15	1	1	2562-11-07	15.3	45.3	3.8	0.92	0.43	29	37	111	1.16	7.99	241797	36.3	1	1	2	2	2566-03-30		2	9	-2.27012	2	2	4	3
151	91	1	2562-11-21	1	2	2	2	0	2		2562-11-14	3	0	2562-11-21	14.8	43.4	3.2	0.96	0.4	31	21	69	0.87	2.47	99999	99999	1	1	5	2	2566-02-16		2	9	-2.93792	1	1	2	2
152	46	1	2562-11-28	1	2	2	2	0	2		2562-10-03	1	0	2562-10-03	15	44	3.4	0.38	0.17	23	23	84	1.15	3.48	99999	99999	2	9	1	2	2566-03-09		2	9	-3.20357	1	1	2	2
153	86	1	2562-11-29	1	2	2	2	0	2		2562-11-14	1	0	2562-11-14	12.7	38.7	5.2	0.56	0.28	82	81	78	0.96	9.35	24/9/2561	177	1	1	2	2	2566-07-27		2	9	-2.07242	2	3	4	4
154	67	1	2562-12-12	2	2	1	2	1	1		2562-12-12	2	1	2562-12-12	7	21.9	4.1	1.64	1.03	43	25	120	1.04	3.32	99999	99999	1	1	1	2	2563-04-27	2563-04-22	1	malignant neoplasm of liver cell carcinoma	-1.25443	3	4	5	4
155	60	1	2562-12-12	2	1	2	2	0	1		2562-07-10	2	1	2562-11-28	12.2	36.8	5.2	0.51	0.32	27	20	122	0.68	5.29	99999	99999	1	1	1	1	2564-04-01	2564-06-07	1	9	-2.01423	2	3	4	4
156	60	1	2562-12-12	1	2	2	2	0	1		2562-06-28	3	1	2562-08-21	11.6	35	3.6	0.2	99999	15	19	84	1.12	99999	99999	99999	2	9	1	2	2566-06-06		2	9	-3.13254	1	1	2	2
157	62	1	2562-12-18	1	2	2	2	0	1		2562-11-28	3	1	2562-11-19	13	40.8	3.9	0.48	0.25	48	79	127	0.77	9138	13/7/2566	6.2	1	1	5	2	2566-07-13		2	9	-2.8816	1	1	2	2
158	65	1	2562-12-26	2	1	2	2	0	2		2562-09-26	1	0	2562-09-26	15.7	48.3	4	0.41	0.19	28	20	89	0.99	1.19	99999	99999	1	1	1	2	2566-05-18		2	9	-3.09679	1	1	2	2
159	60	1	2563-01-09	1	2	2	2	0	1	2	2562-12-18	2	1	2562-12-25	14	42.5	3.7	0.48	0.25	20	19	107	0.88	5.79	99999	99999	1	1	2	2	2563-06-05	2565-08-09	1	peritoneal met/ after HCC rupture	-2.7966	1	1	3	3
160	62	1	2563-01-09	1	2	2	2	0	2		2562-09-15	1	1	2562-09-15	12.4	99999	99999	0.8	0.2	142	109	190	0.9	99999	99999	99999	1	1	3	2	2566-06-22		2	9	-2.73518	1	1	3	3
161	64	1	2563-01-16	1	2	2	2	0	2		2562-07-18	1	0	2562-07-09	14.1	41.2	4.1	0.76	0.33	49	62	119	0.97	1.7	99999	99999	1	1	1	2	2566-04-04		2	9	-3.08989	1	1	2	2
162	70	1	2563-01-17	1	2	2	2	0	2	2	2563-01-08	1	1	2563-01-07	13.6	41.3	3.5	0.34	0.15	14	14	70	0.9	6191	99999	99999	2	9	1	2	2566-09-14	2564-09-06	1	9	-3.15045	1	1	2	2
163	56	1	2563-01-20	1	2	2	2	0	99999	1	2563-01-14	3	1	2563-01-20	11.9	99999	99999	0.6	0.29	1794	924	167	0.57	99999	99999	99999	1	1	1	2	2563-08-25	2563-08-01	1	9	-2.56264	2	2	4	3
164	69	1	2563-01-22	2	2	1	2	1	1	2	2563-10-17	1	1	2562-12-16	12.9	39.3	3.1	1.19	0.65	46	40	68	0.86	1.77	99999	99999	1	1	4	2	2565-04-05	2565-04-21	1	decom liver	-2.28136	2	2	4	3
165	65	1	2563-01-28	1	2	2	2	0	1	2	2563-01-04	2	1	2563-01-20	9.3	32.2	5.3	0.39	0.28	58	92	130	0.72	99999	99999	99999	1	1	12	2	2566-07-06		2	9	-2.60112	1	1	2	2
166	75	1	2563-01-30	2	1	2	2	0	1		2563-01-18	1	0	2563-01-17	13.7	41.9	3.5	0.91	0.56	64	43	218	0.97	2.9	99999	99999	1	1	1	2	2566-09-22		2	9	-2.10326	2	3	4	4
167	69	1	2563-02-06	1	2	2	2	0	2	2	2563-01-21	2	1	2563-02-06	10.9	33	4.1	0.61	0.35	29	28	93	1.06	17.9	99999	99999	1	1	2	2	2566-01-24		2	9	-2.2179	2	3	3	3
168	78	2	2563-02-06	1	2	2	2	0	1	2	2563-01-19	1	1	2563-01-30	12.7	37.4	3.8	0.36	0.16	22	24	85	0.88	3.23	99999	99999	1	1	1	2	2566-04-20		2	9	-2.96406	1	1	3	3
169	67	2	2563-02-07	1	2	2	2	0	1		2563-01-31	1	0	2563-01-31	14.2	42.6	3.9	0.44	0.2	29	21	120	0.86	2.58	99999	99999	1	1	2	2	2566-08-16		2	9	-3.24654	1	1	2	2
170	63	1	2563-02-13	2	1	2	2	0	99999	2	2563-02-03	1	1	2563-02-13	17.2	49.3	2.9	1.15	0.51	55	52	57	0.96	99999	99999	99999	1	1	3	2	2566-04-20		2	9	-2.88616	1	1	3	3
171	57	1	2563-02-13	2	2	2	1	1	1		2563-02-15	1	0	2562-10-22	15.5	46.2	3.1	0.49	0.29	37	46	83	1.16	5.97	99999	99999	1	1	3	2	2565-07-19		2	9	-2.11069	2	3	4	4
172	64	2	2563-02-20	1	2	2	2	0	2		2562-10-22	2	1	2563-02-20	10.2	30.3	4.5	0.95	0.71	89	37	185	0.64	2.98	99999	99999	1	2	1	2	2563-06-18	2563-08-01	1	9	-1.24092	3	4	4	3
173	50	1	2563-03-05	2	1	2	2	0	1	2	2562-11-27	1	1	2563-03-05	11.2	30.9	5.3	1.52	1.15	227	118	172	0.69	108	99999	99999	1	2	2	2	2566-08-31		2	9	-1.19121	3	4	5	4
174	57	1	2563-03-10	1	2	2	2	0	2		2563-03-02	2	1	2563-03-05	15.1	46.7	4.5	0.68	0.32	92	93	285	0.59	2936	99999	99999	1	1	1	2	2563-09-13	2563-08-29	1	9	-2.78177	1	1	2	2
175	71	2	2563-03-10	2	1	2	2	0	2		2563-03-05	3	1	2563-02-24	13	38.6	4.1	0.44	0.24	41	25	83	0.6	5.53	99999	99999	1	1	2	2	2566-06-02		2	9	-3.16154	1	1	2	2
176	73	1	2563-03-13	2	1	1	2	1	2	2	2563-03-06	1	1	2563-03-13	13.5	37.9	5.4	1.2	0.49	112	130	438	1.17	400	99999	99999	1	2	5	2	2563-10-01	2563-10-01	1	9	-2.02396	2	3	3	3
177	71	2	2563-04-07	2	1	1	2	1	2	1	2562-12-12	3	1	2563-04-02	10.3	35.1	5.5	1.08	0.41	43	27	114	0.64	99999	99999	99999	1	1	5	2	2563-04-26	2563-04-28	1	9 bone met ขาอ่อนแรง	-2.47916	2	2	3	2
178	59	2	2563-04-07	1	2	2	2	0	1		2563-04-02	2	1	2563-03-23	13.3	38.6	5.3	1.26	0.62	108	152	87	0.59	118	99999	99999	1	1	1	2	2564-09-21	2564-09-23	1	tempero-occipital haemorrhage	-1.83998	2	3	4	4
179	61	1	2563-05-01	2	2	1	2	1	1		2563-03-06	2	1	2563-03-04	11.9	33.8	4.2	2.1	0.89	28	23	89	0.61	17.2	99999	99999	1	2	5	2	2564-04-01	2564-07-05	1	9	-2.11856	2	3	4	4
180	69	1	2563-05-13	2	2	1	2	1	1	2	2563-01-17	1	0	2563-01-30	7.1	25.8	3.9	1.54	0.66	57	47	142	0.8	2.71	99999	99999	1	1	5	2	2566-07-06		2	9	-1.86746	2	3	4	4
181	65	2	2563-06-02	2	1	2	2	0	2		2563-05-26	3	1	2563-05-26	10.7	33.7	5.7	0.96	0.47	334	49	161	0.75	54.6	99999	99999	1	2	1	2	2565-03-31	2564-04-06	1	9	-1.83292	2	3	3	3
182	48	1	2563-06-10	1	2	2	2	0	1	1	2563-06-05	3	1	2563-06-07	14.8	45.8	3.7	1.54	0.54	140	27	135	1.12	3056	99999	99999	1	1	2	2	2564-03-09	2564-03-12	1	9	-2.63246	1	1	2	2
183	63	1	2563-06-17	1	2	2	2	0	1	2	2563-06-12	1	1	2563-06-10	14.5	44	3.8	0.49	0.18	18	21	68	0.81	211	242436	6.3	1	1	1	2	2566-09-21		2	9	-3.30069	1	1	2	2
184	69	2	2563-07-08	1	2	2	2	0	1		2563-05-20	1	1	2563-07-02	11.5	33.9	3.7	0.47	0.23	38	33	95	0.76	19.3	17/8/2563	5.29	1	1	4	2	2566-05-25		2	9	-2.63264	1	1	2	2
185	51	2	2563-07-09	1	2	2	2	0	2	2	2563-06-24	2	1	2563-06-24	11.2	37.9	3.6	0.74	0.26	29	28	60	0.62	2.44	99999	99999	1	1	5	2	2566-06-22		2	9	-2.84253	1	1	2	2
186	78	2	2563-07-30	1	2	2	2	0	2	2	2563-07-02	1	0	2563-07-30	13	40.9	3.4	0.84	0.33	25	20	83	0.84	1.78	99999	99999	1	1	1	2	2566-03-23		2	9	-2.7212	1	1	2	2
187	69	1	2563-07-30	1	2	2	2	0	2		2563-01-16	2	1	2563-06-14	14.2	43.3	3.7	0.74	0.31	57	37	102	1.01	3.18	99999	99999	1	1	3	2	2566-03-09		2	9	-2.50253	2	2	3	2
188	41	1	2563-07-31	1	2	2	2	0	2	2	2563-07-18	3	1	2563-07-30	13.8	42.4	4.1	0.77	0.35	67	127	231	1.13	221	99999	99999	1	1	1	2	2565-07-09		2	9	-2.83114	1	1	2	2
189	34	1	2563-08-06	1	2	2	2	0	1	1	2563-07-18	3	1	2563-08-04	11.9	37.8	4.3	1.25	0.79	139	83	168	0.68	708	99999	99999	2	9	1	2	2564-01-28	2564-03-30	1	9	-2.09726	2	3	3	3
190	53	1	2563-08-06	2	2	1	2	1	1	2	2563-02-24	3	1	2563-07-29	13.7	39.2	4.9	1.1	0.3	58	59	277	0.65	6.8	99999	99999	1	1	2	2	2565-06-22		2	9	-2.2189	2	3	4	4
191	82	2	2563-08-06	2	1	2	2	0	1	2	2563-06-23	1	0	2563-07-09	11.6	35.3	4.2	0.9	0.38	46	21	215	0.76	9.35	99999	99999	1	1	2	2	2566-08-30		2	9	-2.87142	1	1	3	3
192	51	1	2563-08-07	1	2	2	2	0	2	2	2563-06-28	1	1	2563-07-21	12.7	38.1	3.4	0.75	0.28	33	38	84	0.91	4.26	99999	99999	1	1	4	2	2564-07-19		2	9	-2.92368	1	1	2	2
193	67	1	2563-08-11	2	1	2	2	0	1		2563-07-02	3	1	2563-02-20	11	32.4	4.4	1.48	0.62	44	59	136	0.65	99999	99999	99999	1	1	2	2	2564-04-27	2564-10-10	1	9	-2.55885	2	2	4	3
194	70	2	2563-08-14	1	2	2	2	0	1	2	2563-06-20	1	0	2563-06-15	11.2	34.3	2.9	0.38	0.16	20	24	61	2.31	1.6	99999	99999	1	1	1	2	2566-08-15		2	9	-2.43857	2	2	4	3
195	67	1	2563-08-24	2	2	1	2	1	2	2	2563-08-11	1	1	2563-08-23	13.3	39	99999	2.45	1.22	88	52	132	99999	1.7	99999	99999	1	2	3	2	2564-07-01		2	9	-1.05437	3	4	5	4
196	73	1	2563-09-03	1	2	2	2	0	1		2563-04-21	2	1	2563-08-14	13.3	41.9	4.6	0.85	0.41	55	33	196	0.83	156	99999	99999	1	1	1	2	2566-06-12		2	9	-2.63281	1	1	2	2
197	69	2	2563-09-11	1	2	2	2	0	1	2	2563-09-11	1	0	2563-09-11	9.8	32.9	4.3	0.78	0.31	36	27	137	0.66	28.8	99999	99999	1	1	1	2	2566-08-17		2	9	-1.55244	2	3	3	3
198	68	1	2563-10-14	2	1	2	2	0	1	2	2563-09-05	1	1	2563-09-05	13.7	42	3.8	0.9	0.4	35	26	134	0.72	99999	99999	99999	1	1	3	2	2566-08-24		2	9	-2.70142	1	1	3	3
199	57	1	2563-10-14	1	2	2	2	0	2		2563-08-29	3	1	2563-08-24	13.2	41.5	4.3	1.18	0.4	33	33	87	0.82	1.48	99999	99999	1	1	1	2	2566-06-20	2566-06-20	1	decom cirrhosis, nivolumab induced liver injury	-2.62378	1	1	2	2
200	37	1	2563-10-14	1	2	2	2	0	1	2	2563-09-23	3	1	2563-06-23	10	33.7	3.4	0.77	0.38	17	26	74	0.81	79.8	99999	99999	1	1	1	2	2564-04-21	2564-04-21	1	HCC met +tumor bleeding	-2.49114	2	2	3	2
201	62	1	2563-10-20	2	1	2	2	0	1	2	2563-08-19	2	1	2563-09-23	13.4	39.2	4.1	0.84	0.45	101	115	229	1.02	7.76	99999	99999	1	1	2	2	2566-09-28		2	9	-2.8062	1	1	2	2
202	68	2	2563-10-22	2	2	1	2	1	1		2563-08-05	1	1	2563-09-13	12.3	37.1	4.3	1.99	0.89	42	30	269	0.63	2.24	99999	99999	1	1	2	2	2564-05-09	2564-05-18	1	suspected rupture hepatoma	-1.45398	2	3	4	4
203	62	1	2563-10-29	1	2	2	2	0	2		2563-09-03	1	1	2563-10-29	16.7	51.9	4.1	1.67	0.46	25	32	75	0.85	2.88	99999	99999	1	1	1	2	2566-08-21		2	9	-3.03423	1	1	2	2
204	55	1	2563-11-04	1	2	2	2	0	2	2	2563-09-03	1	1	2563-10-12	10.9	33.1	4.4	1.88	0.81	92	98	83	0.75	99999	19/10/2563	21.5	1	1	2	2	2566-08-03	2566-11-12	1	9	-2.23528	2	3	3	3
205	59	1	2563-11-06	2	1	2	2	0	2	1	2563-10-21	3	1	2563-10-29	11	34	5.4	1.35	0.84	206	85	523	0.83	18629	99999	99999	1	2	1	2	2564-01-09	2564-01-10	1	rupture hepatoma	-1.6502	2	3	3	3
206	73	1	2563-11-09	2	2	2	1	1	1	1	2563-09-16	3	1	2563-11-05	12.8	38.8	5.9	1.86	0.77	138	36	130	0.9	16392	99999	99999	1	1	1	2	2563-12-07	2563-12-07	1	9	-1.30334	3	4	5	4
207	75	2	2563-11-10	2	1	2	2	0	1	2	2563-11-10	2	0	2563-11-10	11.5	34.1	4.3	0.97	0.42	33	16	97	1.28	4.8	99999	99999	1	1	1	2	2566-06-13	2566-06-13	1	SBPwithseptic shock	-2.25495	2	3	3	3
208	67	1	2563-11-17	1	2	2	2	0	2	2	2563-11-01	2	1	2563-11-12	14	42.9	3.7	0.46	0.21	41	56	56	0.91	99999	99999	99999	1	1	5	2	2566-03-12	2566-03-15	1	SBP	-3.2338	1	1	2	2
209	61	1	2563-11-18	2	2	2	1	1	1	2	2563-11-29	3	1	2563-11-15	7	23.5	6.1	1.13	0.63	100	54	139	0.65	99999	99999	99999	1	1	1	2	2564-06-24	2564-08-25	1	9	-1.19119	3	4	4	3
210	56	2	2563-12-15	1	2	2	2	0	1	2	2563-11-23	1	0	2563-11-23	7.3	24.9	3.6	1.01	0.42	31	20	119	0.67	5.62	99999	99999	1	1	2	2	2566-07-20		2	9	-2.07337	2	3	4	4
211	48	1	2563-12-17	1	2	2	2	0	99999	1	2563-06-09	3	0	2563-12-16	13.3	39	99999	0.8	0.4	39	38	137	1.16	5.42	99999	99999	1	1	1	2	2566-05-25		2	9	-2.65018	1	1	3	3
212	71	1	2563-12-29	1	2	2	2	0	1		2563-11-28	3	1	2563-12-02	12.3	37.1	4.1	0.59	0.22	23	16	123	1.16	99999	99999	99999	1	1	5	2	2564-07-22	2564-07-29	1	9	-2.56746	2	2	3	2
213	55	2	2564-02-24	1	2	2	2	0	1	2	2564-02-08	2	1	2564-02-24	14	40.8	5.7	2.7	1.28	194	20	147	0.36	900000	99999	99999	1	2	1	2	2566-04-05	2564-04-24	1	liverdecom after atezo/bev	-1.19652	3	4	4	3
214	60	1	2564-03-01	1	2	2	2	0	2	2	2564-02-18	1	1	2564-02-17	14.1	41.3	3.5	0.94	0.35	133	181	68	1.2	980	242615	25.4	2	9	1	2	2566-06-15		2	9	-2.60396	1	1	2	2
215	65	1	2564-03-04	1	2	2	2	0	2	2	2563-11-25	3	1	2564-02-18	10.5	29.7	3.9	0.41	0.19	41	36	132	1.06	3.19	99999	99999	1	1	1	2	2564-10-28	2564-12-12	1	9	-2.50179	2	2	3	2
216	36	1	2564-03-10	1	2	2	2	0	2	2	2564-02-25	3	1	2564-03-09	14.3	42.3	4.4	0.59	0.3	64	99	128	0.89	12649	99999	99999	1	1	1	2	2566-04-28	2565-05-16	1	9	-2.65246	1	1	2	2
217	70	1	2564-03-10	1	2	2	2	0	1	1	2564-02-11	3	1	2564-02-25	11.7	35.1	3.8	0.55	0.25	293	139	154	0.86	561	99999	99999	1	1	5	2	2564-10-28	2564-11-19	1	9	-2.41758	2	2	3	2
218	66	1	2564-03-12	2	1	1	2	1	2		2564-03-07	2	0	2564-03-12	14.1	41.1	4	1.69	0.82	88	129	342	0.89	2.64	99999	99999	1	1	1	2	2565-10-06	2565-12-01	1	9	-2.69082	1	1	3	3
219	47	1	2564-03-13	2	1	2	2	0	1	1	2564-03-10	3	1	2564-03-08	13.8	42.1	4.4	1.21	0.62	55	20	120	0.81	36675	99999	99999	1	1	2	1	2566-02-14	2566-02-27	1	HCC	-2.36158	2	2	4	3
220	58	1	2564-03-16	1	2	2	2	0	1	2	2564-01-29	1	1	2564-01-27	12.8	99999	99999	1.8	99999	45	34	99999	0.95	17	99999	99999	1	1	2	2	2566-06-08		2	9	-1.82274	2	3	4	4
221	38	1	2564-03-24	1	2	2	2	0	2	2	2564-01-11	1	1	2564-03-11	14.4	41.9	4.3	0.44	0.22	35	28	130	1	7.18	99999	99999	1	1	1	2	2566-09-26		2	9	-2.82154	1	1	2	2
222	53	1	2564-03-24	1	2	2	2	0	2	2	2564-01-22	2	1	2564-01-27	11.4	35	4	0.5	0.3	41	51	165	0.88	1893	99999	99999	1	1	2	2	2564-07-25		2	9	-2.5299	2	2	3	2
223	69	1	2564-03-26	2	1	2	2	0	1	2	2564-02-05	2	1	2564-03-18	13.4	39.6	4.9	2.89	1.29	108	78	117	0.78	52.3	99999	99999	1	2	2	2	2566-07-13		2	9	-1.43203	2	3	4	4
224	79	2	2564-03-31	2	1	2	2	0	1		2564-03-10	2	1	2564-03-05	12	35.8	4.1	1.6	0.62	43	26	53	0.68	35	99999	99999	1	1	1	2	2564-08-05	2564-08-27	1	9	-1.6865	2	3	4	4
225	72	1	2564-04-01	2	1	2	2	0	2	2	2564-01-20	2	1	2564-03-04	11.6	34.3	4.4	0.84	0.48	54	51	106	0.78	646	99999	99999	1	1	2	2	2565-06-08		2	9	-1.7012	2	3	3	3
226	59	1	2564-04-07	2	2	1	2	1	1		2564-01-21	2	1	2564-03-21	13.8	40	4.3	0.91	0.45	38	44	189	0.86	2.3	99999	99999	1	2	2	2	2566-06-08		2	9	-1.76326	2	3	4	4
227	76	1	2564-06-01	1	2	2	2	0	2	2	2564-05-04	2	1	2564-05-24	14.8	42.7	3.1	1.09	0.57	29	25	96	1.15	14.7	99999	99999	1	1	3	2	2566-09-05		2	9	-2.56152	2	2	3	2
228	39	1	2564-06-09	1	2	2	2	0	2	2	2564-06-08	2	1	2564-05-31	13.5	41.4	3.8	1.63	0.74	234	65	225	0.73	1473	99999	99999	2	9	1	2	2564-07-29		2	9	-2.19118	2	3	3	3
229	39	1	2564-06-09	1	2	2	2	0	2	2	2564-06-08	2	1	2564-05-31	13.5	41.4	3.8	1.63	0.74	234	65	225	0.73	1473	99999	99999	1	1	1	2	2564-08-05	2564-09-01	1	rupture HCC	-2.19118	2	3	3	3
230	71	1	2564-08-02	1	2	2	2	0	2	2	2564-07-04	2	1	2564-08-01	9.6	27	99999	1.95	1.44	171	90	282	0.84	66370	99999	99999	1	1	1	2	2565-05-05		2	9	-2.0548	2	3	3	3
231	73	1	2564-09-10	1	2	2	2	0	2		2564-06-25	3	1	2564-09-02	11.7	36.9	3.8	0.62	0.35	35	29	243	99999	99999	99999	99999	2	9	1	2	2565-05-05	2566-05-01	1	9	-2.38324	2	2	3	2
232	34	1	2564-10-01	2	1	2	2	0	99999		2564-08-10	3	1	2564-09-30	10.4	32.6	1.07	0.7	79	20	362	5.2	0.57	149319	99999	99999	1	1	1	2	2564-11-25	2565-01-16	1	9	-1.66846	2	3	3	3
233	61	1	2564-10-01	1	2	2	2	0	1	2	2564-09-21	2	1	2564-09-21	12	34.9	4.5	6.89	4.24	180	58	292	0.69	18156	99999	99999	1	2	1	2	2564-11-18	2565-02-19	1	9	-2.033	2	3	3	3
234	38	1	2564-10-04	2	2	1	2	1	1	1	2564-09-17	3	1	2564-09-23	8.6	25.6	5.7	1.63	1.2	100	39	310	0.66	224	99999	99999	1	1	1	2	2564-11-04	2564-12-01	1	9	-1.59618	2	3	3	3
235	60	1	2564-10-07	1	2	2	2	0	1		2564-10-05	2	1	2564-08-19	10.9	32.7	4.7	1.37	0.6	31	19	109	0.7	99999	99999	99999	1	1	2	2	2566-08-03		2	9	-1.90099	2	3	4	4
236	70	1	2564-10-08	2	1	2	2	0	1	2	2564-08-06	2	0	2564-09-23	11.3	34	4.6	0.89	0.43	30	19	136	0.77	303	99999	99999	1	1	4	2	2565-08-31		2	9	-1.93963	2	3	4	4
237	73	1	2564-10-21	1	2	2	2	0	2	1	2564-10-10	3	1	2564-10-19	14.4	42.3	3.6	0.81	0.36	81	64	116	0.8	18.6	99999	99999	2	9	1	2	2566-09-14		2	9	-2.73162	1	1	2	2
238	45	1	2564-10-25	1	2	2	2	0	2	2	2564-10-18	3	1	2564-10-21	17.1	53.1	4.4	0.73	0.41	34	22	102	0.93	18126	99999	99999	1	1	1	2	2565-11-21	2565-11-21	1	decom liver	-2.84643	1	1	2	2
239	54	1	2564-10-25	2	1	2	2	0	1	1	2564-10-24	3	1	2564-10-20	11.9	33.9	4.1	2.6	1.7	102	36	145	0.53	99999	99999	99999	1	2	3	2	2565-02-10	2565-03-07	1	9	-1.54734	2	3	4	4
240	68	1	2564-10-26	2	2	2	1	1	1	2	2564-10-14	2	1	2564-10-20	10.3	33	3.9	0.97	0.61	134	34	220	1.12	46296	99999	99999	1	1	3	2	2564-10-21	2564-11-09	1	9	-2.33995	2	2	4	3
241	48	1	2564-11-08	2	1	2	2	0	1		2564-10-11	1	1	2564-10-11	13.2	39.5	4.9	1.7	0.83	73	40	225	0.82	11.6	99999	99999	1	1	2	2	2566-07-18		2	9	-1.75413	2	3	4	4
242	63	1	2564-11-11	1	2	2	2	0	2	2	2564-10-13	1	1	2564-11-11	14.7	41.9	3.2	0.74	0.28	71	94	80	0.68	11.6	99999	99999	1	1	1	2	2566-09-07		2	9	-2.67253	1	1	2	2
243	87	2	2564-11-22	2	1	2	2	0	99999	2	2564-11-22	1	1	2564-11-22	11.8	35.2	3.7	1.3	1	59	21	70	0.95	15874	99999	99999	1	2	5	2	2566-09-25	2565-05-30	1	rupture HCC	-2.00102	2	3	3	3
244	53	1	2564-12-02	1	2	2	2	0	1	2	2564-11-25	3	1	2564-11-18	12.5	38.4	5.2	0.79	0.46	52	26	684	0.76	7.3	99999	99999	1	1	3	2	2565-07-07	2565-08-01	1	9	-1.97379	2	3	4	4
245	68	1	2564-12-03	1	2	2	2	0	1		2564-10-27	2	1	2564-11-11	11.1	34.8	3.6	1.51	0.59	24	18	74	1.01	3.4	99999	99999	1	1	2	2	2566-10-12		2	9	-2.9781	1	1	3	3
246	61	1	2564-12-07	2	2	1	2	1	1	1	2564-12-07	3	1	2564-12-07	12.7	38.1	5.7	1.38	0.85	230	97	254	1.69	15364	99999	99999	1	2	2	2	2564-12-16	2564-12-26	1	9	-1.6439	2	3	3	3
247	62	1	2564-12-09	2	1	2	2	0	1		2564-12-09	3	0	2564-11-01	15.1	44.1	4	0.6	0.36	32	56	133	0.69	3.87	99999	99999	1	1	4	2	2565-10-17	2565-10-17	1	HCC	-2.22264	2	3	4	4
248	45	2	2564-12-14	1	2	2	2	0	2	2	2564-07-16	1	1	2564-12-09	9.7	29.9	4.6	0.55	0.27	23	9	105	1.27	2.24	99999	99999	1	1	3	2	2566-07-11		2	9	-2.92758	1	1	2	2
249	53	1	2565-01-13	2	1	2	2	0	1		2565-01-05	3	1	2564-12-09	13.6	39.6	4.4	0.81	0.38	76	59	258	0.64	1581	99999	99999	1	1	3	2	2565-11-03		2	9	-2.56162	2	2	4	3
250	44	1	2565-01-27	2	1	2	2	0	1		2564-12-07	2	1	2565-01-27	10.6	30.1	7	1.99	1.24	188	73	194	1.04	12729	99999	99999	1	2	2	2	2565-12-12	2566-01-09	1	9	-0.60398	3	4	5	4
251	66	2	2565-01-27	2	1	2	2	0	1		2564-09-28	1	1	2565-01-23	14.6	43	3.4	2.74	1.17	74	29	107	0.57	9064	99999	99999	1	2	2	2	2566-10-06		2	9	-1.27731	3	4	5	4
252	65	1	2565-02-11	1	2	2	2	0	2		2564-11-11	1	0	2564-11-05	13.9	40.4	3.5	0.72	0.29	21	41	55	1.2	99999	99999	99999	1	1	1	2	2566-09-18		2	9	-3.44538	1	1	2	2
253	66	1	2565-02-22	2	1	2	2	0	1	1	2565-02-02	3	1	2565-02-17	12.2	38.3	4.8	1.17	0.73	101	47	111	0.9	2515	99999	99999	1	1	3	1	2566-06-09	2566-06-09	1	EV bleeding	-1.77622	2	3	3	3
254	62	1	2565-02-23	2	1	2	2	0	1		2565-01-26	2	1	2565-02-01	15.3	44.5	3.8	1.2	0.58	64	86	77	1.43	55.8	99999	99999	1	1	1	2	2566-06-15		2	9	-2.61896	1	1	3	3
255	78	2	2565-03-22	1	2	2	2	0	2	2	2565-03-18	3	1	2565-03-22	10.6	31.9	99999	1.57	0.78	401	109	142	0.46	12236	99999	99999	1	1	1	2	2565-06-13	2565-06-14	1	9	-1.94693	2	3	3	3
256	72	1	2565-03-23	1	2	2	2	0	2	1	2565-03-23	3	1	2565-03-07	14.4	43.2	3.2	1.21	0.46	77	43	110	0.87	102356	99999	99999	1	1	5	2	2565-06-30	2565-05-30	1	9	-2.53158	2	2	3	2
257	71	1	2565-04-12	1	2	2	2	0	1		2565-03-24	3	1	2565-04-07	6.5	23	4.7	1.18	0.71	36	17	376	0.99	99999	99999	99999	1	1	1	2	2565-05-11	2565-06-11	1	9	-1.00878	3	4	5	4
258	58	1	2565-04-29	1	2	2	2	0	2	1	2565-02-19	3	1	2565-01-22	10.8	29	5.7	1	0.62	49	24	117	0.7	99999	99999	99999	1	2	3	2	2565-09-08		2	9	-1.31122	3	4	4	3
259	66	1	2565-06-02	1	2	2	2	0	2	2	2565-05-03	2	0	2565-05-03	14.8	46.5	5.2	0.57	0.19	28	21	115	0.97	2.94	27/2/2562	10.9	1	1	2	2	2566-11-23		2	9	-2.83235	1	1	2	2
260	66	1	2565-06-02	1	2	2	2	0	2		2565-05-03	2	0	2565-05-03	14.8	46.5	5.2	0.57	0.19	28	21	115	0.97	2.94	99999	99999	1	1	2	2	2566-08-24		2	9	-2.83235	1	1	2	2
261	73	1	2565-06-08	2	1	2	2	0	1		2565-05-09	3	0	2565-06-02	13.2	38.4	4.4	1.55	0.76	42	40	115	0.72	718	99999	99999	1	2	1	1	2566-10-12		2	9	-1.5256	2	3	4	4
262	76	2	2565-06-09	2	2	2	1	1	2		2565-05-22	3	1	2565-06-02	10.5	31.4	5.4	0.49	0.31	83	52	290	0.81	117	99999	99999	1	1	4	1	2565-01-28	2566-01-28	1	hematochezia	-2.19569	2	3	3	3
263	60	1	2565-06-09	2	1	2	2	0	1	2	2565-06-09	1	1	2565-06-01	12.6	35.5	4.24	2.34	5.6	42	21	113	0.72	1.18	99999	99999	1	2	1	2	2566-08-09	2566-08-10	1	Abaum pneumonia	-1.06754	3	4	5	4
264	64	1	2565-06-14	2	1	2	2	0	1		2565-04-09	3	1	2565-06-05	15.8	45.7	3.3	0.9	0.41	29	44	132	0.64	10.1	30/9/2564	18.7	1	1	2	2	2565-12-29	2565-12-20	1	9	-2.36142	2	2	4	3
265	53	1	2565-08-10	1	2	2	2	0	1	2	2565-04-20	1	1	2565-08-04	15.6	47.1	4.5	1.15	0.45	98	164	90	0.76	17.2	99999	99999	1	1	2	2	2566-08-17		2	9	-2.71616	1	1	3	3
266	60	1	2565-09-02	2	1	2	2	0	1		2565-07-18	2	0	2565-07-18	12.3	36.3	5.2	1.18	0.51	46	24	170	0.71	6.57	99999	99999	1	1	2	2	2566-10-12		2	9	-1.60378	2	3	4	4
267	73	1	2565-09-06	1	2	2	2	0	1	2	2565-07-02	2	1	2565-09-01	8.2	24.7	48	1.21	0.77	91	81	829	0.85	99999	99999	99999	1	1	2	2	2566-03-09		2	9	-1.93658	2	3	3	3
268	66	1	2565-09-15	2	2	1	2	1	1		2564-07-05	2	1	2565-09-15	12.9	38.8	3.5	1.75	0.76	42	44	94	0.7	3.1	241466	11.9	1	1	1	2	2566-08-17		2	9	-2.17082	2	3	4	4
269	44	1	2565-09-15	1	2	2	2	0	2	1	2565-08-30	3	1	2565-09-10	17.8	55	5	1.95	1.24	287	118	613	0.64	61517	99999	99999	1	1	1	2	2565-10-20	2565-11-01	1	9	-1.6298	2	3	3	3
270	64	2	2565-09-29	1	2	2	2	0	1		2565-08-01	3	1	2565-09-29	13.3	37.7	5.4	1.59	0.7	44	21	113	0.63	2094	243076	75	1	1	2	2	2565-10-05	2566-09-20	1	9	-2.1133	2	3	4	4
271	75	1	2565-10-20	1	2	2	2	0	2		2565-09-25	1	0	2565-10-20	12.6	39.6	3.8	0.69	0.31	46	36	64	1.27	0.95	99999	99999	1	1	3	2	2566-08-21		2	9	-2.60758	1	1	2	2
272	66	1	2565-10-25	1	2	2	2	0	2		2565-09-29	1	0	2565-03-16	15.3	47.1	3.7	0.76	0.35	20	29	79	1.06	1.83	99999	99999	1	1	1	2	2566-11-16		2	9	-2.74989	1	1	2	2
273	70	2	2566-03-03	1	2	2	2	0	2		2566-02-08	1	0	2566-02-18	10.9	32.7	3.8	0.43	0.17	21	22	43	0.77	10.1	99999	99999	1	1	2	2	2566-08-31		2	9	-3.33813	1	1	3	3
274	63	2	2566-05-30	1	2	2	2	0	2		2566-05-15	1	1	2566-05-15	14.3	41.9	3.3	0.61	0.19	29	30	96	0.88	133	99999	99999	1	1	1	2	2566-11-02		2	9	-2.7279	1	1	2	2
275	71	1	2566-06-20	2	2	2	1	1	1		2566-05-25	2	1	2566-06-08	11.5	34.5	4	1.91	1.12	72	50	131	0.84	7.73	99999	99999	1	1	1	2	2566-11-23		2	9	-1.46574	2	3	4	4
276	59	1	2566-08-11	1	2	2	2	0	1		2566-06-04	1	0	2566-05-25	13.3	36.4	3.4	2.15	0.67	27	40	46	99999	1.42	99999	99999	1	1	1	2	2566-10-12		2	9	-2.96181	1	1	2	2
277	68	1	2566-09-05	1	2	2	2	0	1		2566-07-24	3	1	2566-08-31	11.3	36	3.8	0.34	0.19	26	42	106	0.87	1.97	243262	99999	1	1	1	2	2566-09-28		2	9	-2.81045	1	1	2	2

## Sheet: label
Sex	1=male, 2= female
F0	1 = yes, No =2
F1	1 = yes, No =2
F2	1 = yes, No =2
F3	1 = yes, No =2
HRV	1= yes, 0 = no
PVT	1 = yes, No =2
Splenomegaly base on radiologist report	1 = yes, No =2, 99999=missing
BCLC	1=A,2=B,3=C,99999=missing
active HCC	1 = yes, No =2
laboratiry value, date TE, TE (kPa)	99999=missing
cirrhosis	1 = yes, No =2
Child-Pugh score (CTP)	1=A,2=B,3=c, 9 = non-cirrhosis
Etiologies	HBV =1, HCV=2, alcohol=3, NASH=4, cryptogenic =5, PBC =6, HBV&HCV =12
VB (variceal bleeding during followup)	1 = yes, No =2
causeof death	9 = unknown or no data
Date (day/month/year [Buddhist Era, B.E.)]
